# Supplementary material for: ﻿Microdousamblyrhynchos sp. nov., a new member of the small-toothed sleepers (Teleostei, Gobiiformes, Odontobutidae) from Guangxi, southern China
Source: Zookeys. 2023 Mar 10;1153:1–13. doi: 10.3897/zookeys.1153.97139 (PMC10207926; doi:10.3897/zookeys.1153.97139)
Supplement: XML Treatment for Microdous amblyrhynchos [file zookeys.1153.97139-treatment1.xml]

<!DOCTYPE tp:taxon-treatment
  PUBLIC "-//TaxonX//DTD Taxonomic Treatment Publishing DTD v0 20100105//EN" "tax-treatment-NSO.dtd">
<tp:taxon-treatment xmlns:tp="http://www.plazi.org/taxpub"><tp:treatment-meta><kwd-group><label>Taxon classification</label><kwd>
              <named-content content-type="kingdom">Animalia</named-content>
            </kwd><kwd>
              <named-content content-type="order">Gobiiformes</named-content>
            </kwd><kwd>
              <named-content content-type="family">Odontobutidae</named-content>
            </kwd></kwd-group><mixed-citation publication-type="journal"><person-group><name><surname>Hu</surname><given-names>Jiantao</given-names></name><name><surname>Lan</surname><given-names>Chun</given-names></name><name><surname>Li</surname><given-names>Chenhong</given-names></name></person-group><article-title>﻿<italic><tp:taxon-name><tp:taxon-name-part taxon-name-part-type="genus" reg="Microdous">Microdous</tp:taxon-name-part><tp:taxon-name-part taxon-name-part-type="species" reg="amblyrhynchos">amblyrhynchos</tp:taxon-name-part></tp:taxon-name></italic> sp. nov., a new member of the small-toothed sleepers (<tp:taxon-name><tp:taxon-name-part taxon-name-part-type="subclass">Teleostei</tp:taxon-name-part></tp:taxon-name>, <tp:taxon-name><tp:taxon-name-part taxon-name-part-type="order">Gobiiformes</tp:taxon-name-part></tp:taxon-name>, <tp:taxon-name><tp:taxon-name-part taxon-name-part-type="family">Odontobutidae</tp:taxon-name-part></tp:taxon-name>) from Guangxi, southern China</article-title><source>Zookeys</source><day>10</day><month>03</month><year>2023</year><volume>1153</volume><fpage>1</fpage><lpage>13</lpage><pub-id pub-id-type="doi">10.3897/zookeys.1153.97139</pub-id></mixed-citation></tp:treatment-meta><tp:nomenclature><label>﻿</label><tp:taxon-name>
            <object-id xmlns:xlink="http://www.w3.org/1999/xlink" content-type="arpha" xlink:type="simple">7CDE78D9-F945-543B-A13D-FE496C162965</object-id>
            <tp:taxon-name-part taxon-name-part-type="genus" reg="Microdous">Microdous</tp:taxon-name-part>
            <tp:taxon-name-part taxon-name-part-type="species" reg="amblyrhynchos">amblyrhynchos</tp:taxon-name-part>
            <object-id xmlns:xlink="http://www.w3.org/1999/xlink" content-type="zoobank" xlink:type="simple">https://zoobank.org/2C35228B-6C4A-4D19-B8EC-C0E03CB2D67E</object-id>
          </tp:taxon-name><tp:taxon-status xmlns:xlink="http://www.w3.org/1999/xlink" xlink:type="simple">sp. nov.</tp:taxon-status><xref ref-type="fig" rid="F2">Figs 2</xref><xref ref-type="fig" rid="F3">, 3 Blunt-snout small-toothed sleeper, Dùn Wěn Xì Chǐ Yoù, 钝吻细齿䱂 (Chinese)</xref></tp:nomenclature><tp:treatment-sec sec-type="type material" id="SECID0EJ4AE"><title>Type material.</title><p><bold><italic>Holotype</italic>.</bold> SOU1801010-7 (CL3084-7) (Fig. <xref ref-type="fig" rid="F2">2</xref>), male, 74.9 mm standard length (<abbrev xmlns:xlink="http://www.w3.org/1999/xlink" xlink:title="standard length" id="ABBRID0EY4AE" xlink:type="simple">SL</abbrev>), obtained from an unnamed stream of a tributary of the Hongshui River, upper reaches of the Xijiang River of the Pearl River basin; Lihong Village (<named-content xmlns:xlink="http://www.w3.org/1999/xlink" content-type="dwc:verbatimCoordinates" xlink:type="simple"><named-content content-type="geo-json" specific-use="{&#34;type&#34;:&#34;Point&#34;,&#34;coordinates&#34;:[106.445333,24.436833]}" id="NCID0E64AE" xlink:type="simple">24°26.21'N, 106°26.72'E</named-content></named-content>; c. 870 m a.s.l.), Yuhong Town, Lingyun County, Baise City, Guangxi, China (Fig. <xref ref-type="fig" rid="F1">1</xref>); collected using fish trap by J.H. Lan, May 2020.</p><fig id="F2" position="float" orientation="portrait"><object-id xmlns:xlink="http://www.w3.org/1999/xlink" content-type="doi" xlink:type="simple">10.3897/zookeys.1153.97139.figure2</object-id><object-id xmlns:xlink="http://www.w3.org/1999/xlink" content-type="arpha" xlink:type="simple">E2717640-44D7-5631-8F1F-BC0479DD48E6</object-id><label>Figure 2.</label><caption><p><italic><tp:taxon-name><tp:taxon-name-part taxon-name-part-type="genus" reg="Microdous">Microdous</tp:taxon-name-part><tp:taxon-name-part taxon-name-part-type="species" reg="amblyrhynchos">amblyrhynchos</tp:taxon-name-part></tp:taxon-name></italic> sp. nov., SOU1801010-7, holotype, 74.9 mm standard length, Baise City, Guangxi <bold>A</bold> dorsal <bold>B</bold> lateral <bold>C</bold> ventral.</p></caption><graphic xmlns:xlink="http://www.w3.org/1999/xlink" xlink:href="zookeys-1153-001_article-97139__-g002.jpg" position="float" orientation="portrait" xlink:type="simple" id="oo_822797.jpg"><uri content-type="original_file" xlink:type="simple">https://binary.pensoft.net/fig/822797</uri></graphic></fig><p><bold><italic>Paratypes</italic>.</bold> SOU1801010-8 (CL3084-8), female, 66.9 mm <abbrev xmlns:xlink="http://www.w3.org/1999/xlink" xlink:title="standard length" id="ABBRID0EN6AE" xlink:type="simple">SL</abbrev>; SOU1801010-1 (CL3084-1), male, 69.8 mm <abbrev xmlns:xlink="http://www.w3.org/1999/xlink" xlink:title="standard length" id="ABBRID0ER6AE" xlink:type="simple">SL</abbrev>; SOU1801010-2(CL3084-2), male, 63.2 mm standard length; SOU1801010-3 (CL3084-3), male, 76.2 mm <abbrev xmlns:xlink="http://www.w3.org/1999/xlink" xlink:title="standard length" id="ABBRID0EV6AE" xlink:type="simple">SL</abbrev>. Sampling data same as for the holotype.</p><fig id="F3" position="float" orientation="portrait"><object-id xmlns:xlink="http://www.w3.org/1999/xlink" content-type="doi" xlink:type="simple">10.3897/zookeys.1153.97139.figure3</object-id><object-id xmlns:xlink="http://www.w3.org/1999/xlink" content-type="arpha" xlink:type="simple">14B8C954-C6B5-5B98-84F0-176D7C0AE512</object-id><label>Figure 3.</label><caption><p><italic><tp:taxon-name><tp:taxon-name-part taxon-name-part-type="genus" reg="Microdous">Microdous</tp:taxon-name-part><tp:taxon-name-part taxon-name-part-type="species" reg="amblyrhynchos">amblyrhynchos</tp:taxon-name-part></tp:taxon-name></italic> sp. nov. <bold>A</bold> live male individual with spawning coloration from a local market in Yuhong Town, Lingyun County, Baise City, Guangxi, China; photo taken in summer, 2019 <bold>B</bold> fresh non-type specimen, male, deposited at collection of Duan Yao Autonomous County Aquatic Technology Station, Guangxi; preserved in 10% formalin.</p></caption><graphic xmlns:xlink="http://www.w3.org/1999/xlink" xlink:href="zookeys-1153-001_article-97139__-g003.jpg" position="float" orientation="portrait" xlink:type="simple" id="oo_822798.jpg"><uri content-type="original_file" xlink:type="simple">https://binary.pensoft.net/fig/822798</uri></graphic></fig></tp:treatment-sec><tp:treatment-sec sec-type="diagnosis" id="SECID0EWAAG"><title>Diagnosis.</title><p><italic><tp:taxon-name><tp:taxon-name-part taxon-name-part-type="genus" reg="Microdous">Microdous</tp:taxon-name-part><tp:taxon-name-part taxon-name-part-type="species" reg="amblyrhynchos">amblyrhynchos</tp:taxon-name-part></tp:taxon-name></italic> sp. nov. can be distinguished from the only congener <italic><tp:taxon-name><tp:taxon-name-part taxon-name-part-type="genus" reg="Microdous">M.</tp:taxon-name-part><tp:taxon-name-part taxon-name-part-type="species" reg="chalmersi">chalmersi</tp:taxon-name-part></tp:taxon-name></italic> by the following character states: snout blunt, snout length/head length ratio 0.26–0.28, mean 0.27 (vs. pointed, snout length/head length ratio 0.28–0.32); eye large, but not protruding outward, interorbital width larger than eye diameter, interorbital width/head length ratio 0.22–0.27,mean = 0.25 (vs. large and protruding eye, interorbital width equal to or smaller than eye diameter, interorbital width/head length ratio 0.11–0.12) (Fig. <xref ref-type="fig" rid="F4">4</xref>).</p><fig id="F4" position="float" orientation="portrait"><object-id xmlns:xlink="http://www.w3.org/1999/xlink" content-type="doi" xlink:type="simple">10.3897/zookeys.1153.97139.figure4</object-id><object-id xmlns:xlink="http://www.w3.org/1999/xlink" content-type="arpha" xlink:type="simple">FC5839E3-22FD-574B-9724-256A9F8514D5</object-id><label>Figure 4.</label><caption><p>Head lateral (<bold>A</bold>) and dorsal (<bold>B</bold>) view of <italic><tp:taxon-name><tp:taxon-name-part taxon-name-part-type="genus" reg="Microdous">Microdous</tp:taxon-name-part><tp:taxon-name-part taxon-name-part-type="species" reg="amblyrhynchos">amblyrhynchos</tp:taxon-name-part></tp:taxon-name></italic> sp. nov. (upper, <abbrev xmlns:xlink="http://www.w3.org/1999/xlink" xlink:title="standard length" id="ABBRID0ENCAG" xlink:type="simple">SL</abbrev> 74.9 mm, SOU1801010-7) and <italic><tp:taxon-name><tp:taxon-name-part taxon-name-part-type="genus" reg="Microdous">M.</tp:taxon-name-part><tp:taxon-name-part taxon-name-part-type="species" reg="chalmersi">chalmersi</tp:taxon-name-part></tp:taxon-name></italic> (lower, <abbrev xmlns:xlink="http://www.w3.org/1999/xlink" xlink:title="standard length" id="ABBRID0E3CAG" xlink:type="simple">SL</abbrev> 83.0 mm, SOU070504).</p></caption><graphic xmlns:xlink="http://www.w3.org/1999/xlink" xlink:href="zookeys-1153-001_article-97139__-g004.jpg" position="float" orientation="portrait" xlink:type="simple" id="oo_822799.jpg"><uri content-type="original_file" xlink:type="simple">https://binary.pensoft.net/fig/822799</uri></graphic></fig></tp:treatment-sec><tp:treatment-sec sec-type="description" id="SECID0EFDAG"><title>Description.</title><p>Morphometric and meristic data for the holotype and paratypes are presented in Table <xref ref-type="table" rid="T1">1</xref>. The maximum standard length (<abbrev xmlns:xlink="http://www.w3.org/1999/xlink" xlink:title="standard length" id="ABBRID0EPDAG" xlink:type="simple">SL</abbrev>) was 76.2 mm.</p><p>First dorsal fin rays VII or VIII; second dorsal fin rays I/9–10; anal fin rays I/8–9; pectoral fin rays 15; pelvic fin rays I/5; caudal fin rays 15; longitudinal scale rows 40–41; transverse scale rows 13; predorsal scales 21–24; gill rakers 4+9; vertebrae 34 (16+18).</p><p>Body stout, slightly compressed posteriorly. Head large, slightly depressed. Eye large, located in anterior half of head, not protruding outward. Several rows of tiny conical teeth on both jaws. Tiny, slender, teeth-like dermal projections in vomerine region (Fig. <xref ref-type="fig" rid="F5">5A</xref>). Gill opening extending to under anterior part of eye. Cephalic sensory canals complete (Fig. <xref ref-type="fig" rid="F6">6</xref>). Urogenital papilla distinct, rest behind the anus opening (Fig. <xref ref-type="fig" rid="F7">7</xref>).</p><fig id="F5" position="float" orientation="portrait"><object-id xmlns:xlink="http://www.w3.org/1999/xlink" content-type="doi" xlink:type="simple">10.3897/zookeys.1153.97139.figure5</object-id><object-id xmlns:xlink="http://www.w3.org/1999/xlink" content-type="arpha" xlink:type="simple">1ABCDDF1-D2BF-521A-AF24-076E6321A27F</object-id><label>Figure 5.</label><caption><p>Vomer region <bold>A</bold><italic><tp:taxon-name><tp:taxon-name-part taxon-name-part-type="genus" reg="Microdous">Microdous</tp:taxon-name-part><tp:taxon-name-part taxon-name-part-type="species" reg="amblyrhynchos">amblyrhynchos</tp:taxon-name-part></tp:taxon-name></italic> sp. nov. SOU1801010-5 <bold>B</bold><italic><tp:taxon-name><tp:taxon-name-part taxon-name-part-type="genus" reg="Microdous">M.</tp:taxon-name-part><tp:taxon-name-part taxon-name-part-type="species" reg="chalmersi">chalmersi</tp:taxon-name-part></tp:taxon-name></italic> CL2076-1. Abbreviation: vt, vomerine teeth-like dermal projections.</p></caption><graphic xmlns:xlink="http://www.w3.org/1999/xlink" xlink:href="zookeys-1153-001_article-97139__-g005.jpg" position="float" orientation="portrait" xlink:type="simple" id="oo_822800.jpg"><uri content-type="original_file" xlink:type="simple">https://binary.pensoft.net/fig/822800</uri></graphic></fig><fig id="F6" position="float" orientation="portrait"><object-id xmlns:xlink="http://www.w3.org/1999/xlink" content-type="doi" xlink:type="simple">10.3897/zookeys.1153.97139.figure6</object-id><object-id xmlns:xlink="http://www.w3.org/1999/xlink" content-type="arpha" xlink:type="simple">B28351BA-8556-5C75-AC31-2F3510B55DE0</object-id><label>Figure 6.</label><caption><p>Patterns of main cephalic sensory papilla lines (rows of dots) and cephalic sensory canal system (red spots, A–Q) of <italic><tp:taxon-name><tp:taxon-name-part taxon-name-part-type="genus" reg="Microdous">Microdous</tp:taxon-name-part><tp:taxon-name-part taxon-name-part-type="species" reg="amblyrhynchos">amblyrhynchos</tp:taxon-name-part></tp:taxon-name></italic> sp. nov. (SOU1801010-7, holotype) in lateral (<bold>A</bold>), dorsal (<bold>B</bold>) and ventral (<bold>C</bold>) view.</p></caption><graphic xmlns:xlink="http://www.w3.org/1999/xlink" xlink:href="zookeys-1153-001_article-97139__-g006.jpg" position="float" orientation="portrait" xlink:type="simple" id="oo_822801.jpg"><uri content-type="original_file" xlink:type="simple">https://binary.pensoft.net/fig/822801</uri></graphic></fig><fig id="F7" position="float" orientation="portrait"><object-id xmlns:xlink="http://www.w3.org/1999/xlink" content-type="doi" xlink:type="simple">10.3897/zookeys.1153.97139.figure7</object-id><object-id xmlns:xlink="http://www.w3.org/1999/xlink" content-type="arpha" xlink:type="simple">9722D5C6-25AC-551C-962A-C3285C12B433</object-id><label>Figure 7.</label><caption><p>Urogenital papilla of <italic><tp:taxon-name><tp:taxon-name-part taxon-name-part-type="genus" reg="Microdous">Microdous</tp:taxon-name-part><tp:taxon-name-part taxon-name-part-type="species" reg="amblyrhynchos">amblyrhynchos</tp:taxon-name-part></tp:taxon-name></italic> sp. nov. SOU1801010-7 (<bold>A</bold> male) and SOU1801010-8 (<bold>B</bold> female).</p></caption><graphic xmlns:xlink="http://www.w3.org/1999/xlink" xlink:href="zookeys-1153-001_article-97139__-g007.jpg" position="float" orientation="portrait" xlink:type="simple" id="oo_822802.jpg"><uri content-type="original_file" xlink:type="simple">https://binary.pensoft.net/fig/822802</uri></graphic></fig><p>Posterior tip of dorsal fin reaching origin of second dorsal fin when depressed. Second dorsal fin ends distinctly anterior of origin of caudal fin. Caudal fin and pectoral fin large, elliptical. Pelvic fins well separated, rear tip not reaching anus. Interopercle and subopercle naked. Ctenoid scales on dorsal and lateral side of body, ventral side of body posterior to anus and opercle, transforming ctenii present. Small cycloid scales on predorsal area, cheek, nape, preopercle, base of the pectoral fin, breast and abdomen.</p><p><bold><italic>Coloration in life</italic>.</bold> Head black and dark brown with black dots on cheek. Body side yellowish, several irregular dark patches and orange dots on the side. Back dark brown. Unpaired fins possessing several inconspicuous stripes of dark spots and white edge. Pectoral fins and pelvic fins transparent and dusky. An irregular black fleck on upper part of base of pectoral fin. Ventral side of abdomen pale, with dull and inconspicuous dark patches. Urogenital papilla dark brown (Fig. <xref ref-type="fig" rid="F3">3A</xref>).</p><p><bold><italic>Coloration preserved</italic>.</bold> Head dark brown with black dots on the cheek. Body side brown, orange dots absent. Back brown. Irregular black fleck on upper part of base of pectoral fin dull and inconspicuous. Ventral side of abdomen light brown. Urogenital papilla whitish (Fig. <xref ref-type="fig" rid="F3">3B</xref>).</p><p><bold><italic>Sexual dimorphism</italic>.</bold> Urogenital papilla elongate with a wide base, tapering and with a narrow tip in male; truncated in female (Fig. <xref ref-type="fig" rid="F7">7</xref>).</p><p><bold><italic>Cephalic sensory canals system</italic>.</bold> Anterior extension in front of interorbital with three pairs of pores A, B and C, and a single interorbital pore D. A pair of pores E lateral to pore D. Lateral section of oculoscapular canal with a series of seven pairs of pores: F to L (terminal). Preopercular canal extending to ventral side of preopercle, with five pairs of pores: M (dorsal) to Q (ventral) (Fig. <xref ref-type="fig" rid="F6">6</xref>).</p><p><bold><italic>Cephalic sensory papillae</italic>.</bold> Neuromast numerous, small and densely set in mostly longitudinally arranged rows (Fig. <xref ref-type="fig" rid="F6">6</xref>).</p></tp:treatment-sec><tp:treatment-sec sec-type="biology" id="SECID0E2IAG"><title>Biology.</title><p><italic><tp:taxon-name><tp:taxon-name-part taxon-name-part-type="genus" reg="Mircodous">Mircodous</tp:taxon-name-part><tp:taxon-name-part taxon-name-part-type="species" reg="amblyrhynchos">amblyrhynchos</tp:taxon-name-part></tp:taxon-name></italic> can be found in small creeks or rivers with slow moving, clear water and rocky bottom. Some remains of chitin exoskeleton of crustaceans were found in the anus opening of the holotype, suggesting that <italic><tp:taxon-name><tp:taxon-name-part taxon-name-part-type="genus" reg="Microdous">M.</tp:taxon-name-part><tp:taxon-name-part taxon-name-part-type="species" reg="amblyrhynchos">amblyrhynchos</tp:taxon-name-part></tp:taxon-name></italic> is carnivorous. The male’s head would turn black with several orange dots on the body sides during their spawning seasons.</p></tp:treatment-sec><tp:treatment-sec sec-type="etymology" id="SECID0EXJAG"><title>Etymology.</title><p>This species is named for its blunt snout distinguishing it from <italic><tp:taxon-name><tp:taxon-name-part taxon-name-part-type="genus" reg="Microdous">M.</tp:taxon-name-part><tp:taxon-name-part taxon-name-part-type="species" reg="chalmersi">chalmersi</tp:taxon-name-part></tp:taxon-name></italic>. The species name derives from Greek <italic>ambly</italic> meaning dull or blunt and <italic>rhynchos</italic> meaning snout.</p></tp:treatment-sec><tp:treatment-sec sec-type="Phylogenetic analysis" id="SECID0EMKAG"><title>Phylogenetic analysis.</title><p>The <abbrev xmlns:xlink="http://www.w3.org/1999/xlink" xlink:title="cytochrome c oxidase subunit I" id="ABBRID0ESKAG" xlink:type="simple">COI</abbrev> tree with three individuals of <italic><tp:taxon-name><tp:taxon-name-part taxon-name-part-type="genus" reg="Microdous">M.</tp:taxon-name-part><tp:taxon-name-part taxon-name-part-type="species" reg="amblyrhynchos">amblyrhynchos</tp:taxon-name-part></tp:taxon-name></italic> and representative species of all available <tp:taxon-name><tp:taxon-name-part taxon-name-part-type="family">Odontobutidae</tp:taxon-name-part></tp:taxon-name> genera except for <italic><tp:taxon-name><tp:taxon-name-part taxon-name-part-type="genus" reg="Terateleotris">Terateleotris</tp:taxon-name-part></tp:taxon-name></italic> is shown in Fig. <xref ref-type="fig" rid="F8">8</xref>. <italic><tp:taxon-name><tp:taxon-name-part taxon-name-part-type="genus" reg="Rhyacichthys">Rhyacichthys</tp:taxon-name-part><tp:taxon-name-part taxon-name-part-type="species" reg="aspro">aspro</tp:taxon-name-part></tp:taxon-name></italic> Valenciennes, 1837 was used as the outgroup following <xref ref-type="bibr" rid="B8">Li et al. (2018)</xref>. All genera of <tp:taxon-name><tp:taxon-name-part taxon-name-part-type="family">Odontobutidae</tp:taxon-name-part></tp:taxon-name> were monophyletic in the tree. All <italic><tp:taxon-name><tp:taxon-name-part taxon-name-part-type="genus" reg="Microdous">M.</tp:taxon-name-part><tp:taxon-name-part taxon-name-part-type="species" reg="amblyrhynchos">amblyrhynchos</tp:taxon-name-part></tp:taxon-name></italic> specimens formed a clade distinct from <italic><tp:taxon-name><tp:taxon-name-part taxon-name-part-type="genus" reg="Microdous">M.</tp:taxon-name-part><tp:taxon-name-part taxon-name-part-type="species" reg="chalmersi">chalmersi</tp:taxon-name-part></tp:taxon-name></italic>. The p-distance between <italic><tp:taxon-name><tp:taxon-name-part taxon-name-part-type="genus" reg="Microdous">M.</tp:taxon-name-part><tp:taxon-name-part taxon-name-part-type="species" reg="amblyrhynchos">amblyrhynchos</tp:taxon-name-part></tp:taxon-name></italic> and <italic><tp:taxon-name><tp:taxon-name-part taxon-name-part-type="genus" reg="Microdous">M.</tp:taxon-name-part><tp:taxon-name-part taxon-name-part-type="species" reg="chalmersi">chalmersi</tp:taxon-name-part></tp:taxon-name></italic> was 10.7% (Suppl. material <xref ref-type="supplementary-material" rid="S1">1</xref>), suggesting that <italic><tp:taxon-name><tp:taxon-name-part taxon-name-part-type="genus" reg="Microdous">M.</tp:taxon-name-part><tp:taxon-name-part taxon-name-part-type="species" reg="amblyrhynchos">amblyrhynchos</tp:taxon-name-part></tp:taxon-name></italic> is a distinct species of the genus <italic><tp:taxon-name><tp:taxon-name-part taxon-name-part-type="genus" reg="Microdous">Microdous</tp:taxon-name-part></tp:taxon-name></italic>.</p><fig id="F8" position="float" orientation="portrait"><object-id xmlns:xlink="http://www.w3.org/1999/xlink" content-type="doi" xlink:type="simple">10.3897/zookeys.1153.97139.figure8</object-id><object-id xmlns:xlink="http://www.w3.org/1999/xlink" content-type="arpha" xlink:type="simple">4576F420-A076-532A-BBD1-41ACFA579546</object-id><label>Figure 8.</label><caption><p>Maximum-likelihood (<abbrev xmlns:xlink="http://www.w3.org/1999/xlink" xlink:title="Maximum-likelihood" id="ABBRID0EPOAG" xlink:type="simple">ML</abbrev>) tree of <italic><tp:taxon-name><tp:taxon-name-part taxon-name-part-type="genus" reg="Microdous">Microdous</tp:taxon-name-part><tp:taxon-name-part taxon-name-part-type="species" reg="amblyrhynchos">amblyrhynchos</tp:taxon-name-part></tp:taxon-name></italic> sp. nov., and other species of the <tp:taxon-name><tp:taxon-name-part taxon-name-part-type="family">Odontobutidae</tp:taxon-name-part></tp:taxon-name>, based on sequences (~ 1500 bp) covering the whole barcoding region of cytochrome c oxidase subunit I (<abbrev xmlns:xlink="http://www.w3.org/1999/xlink" xlink:title="cytochrome c oxidase subunit I" id="ABBRID0EDPAG" xlink:type="simple">COI</abbrev>) gene. Numbers at nodes indicate the bootstrap support (<abbrev xmlns:xlink="http://www.w3.org/1999/xlink" xlink:title="bootstrap support" id="ABBRID0EHPAG" xlink:type="simple">BS</abbrev>). <abbrev xmlns:xlink="http://www.w3.org/1999/xlink" xlink:title="bootstrap support" id="ABBRID0ELPAG" xlink:type="simple">BS</abbrev> &lt; 95 are not shown. SOU1801010-1, SOU1801010-2, and SOU1801010-3 are the voucher numbers of the paratypes. CL2076-3 and CL2076-5 are the collection numbers of <italic><tp:taxon-name><tp:taxon-name-part taxon-name-part-type="genus" reg="Microdous">M.</tp:taxon-name-part><tp:taxon-name-part taxon-name-part-type="species" reg="chalmersi">chalmersi</tp:taxon-name-part></tp:taxon-name></italic>.</p></caption><graphic xmlns:xlink="http://www.w3.org/1999/xlink" xlink:href="zookeys-1153-001_article-97139__-g008.jpg" position="float" orientation="portrait" xlink:type="simple" id="oo_822803.jpg"><uri content-type="original_file" xlink:type="simple">https://binary.pensoft.net/fig/822803</uri></graphic></fig></tp:treatment-sec><tp:treatment-sec><!--Section generated to contain objects referenced in tp:taxon-treatment.--><fig id="F1" position="float" orientation="portrait"><object-id xmlns:xlink="http://www.w3.org/1999/xlink" content-type="doi" xlink:type="simple">10.3897/zookeys.1153.97139.figure1</object-id><object-id xmlns:xlink="http://www.w3.org/1999/xlink" content-type="arpha" xlink:type="simple">04FFCA3C-E253-56FB-8309-300537678E1B</object-id><label>Figure 1.</label><caption><p>The sampling location of <italic><tp:taxon-name><tp:taxon-name-part taxon-name-part-type="genus" reg="Microdous">Microdous</tp:taxon-name-part><tp:taxon-name-part taxon-name-part-type="species" reg="amblyrhynchos">amblyrhynchos</tp:taxon-name-part></tp:taxon-name></italic> sp. nov. in China (inset) indicated by the green triangle.</p></caption><graphic xmlns:xlink="http://www.w3.org/1999/xlink" xlink:href="zookeys-1153-001_article-97139__-g001.jpg" position="float" orientation="portrait" xlink:type="simple" id="oo_822796.jpg"><uri content-type="original_file" xlink:type="simple">https://binary.pensoft.net/fig/822796</uri></graphic></fig><table-wrap id="T1" position="float" orientation="portrait"><label>Table 1.</label><caption><p>Morphological characters for the type specimens of <italic><tp:taxon-name><tp:taxon-name-part taxon-name-part-type="genus" reg="Microdous">Microdous</tp:taxon-name-part><tp:taxon-name-part taxon-name-part-type="species" reg="amblyrhynchos">amblyrhynchos</tp:taxon-name-part></tp:taxon-name></italic> sp. nov.</p></caption><table id="TID0E4TAE" rules="all"><tbody><tr><th rowspan="1" colspan="1">Characters</th><th rowspan="1" colspan="1">SOU1801010-7</th><th rowspan="1" colspan="1">SOU1801010-8</th><th rowspan="1" colspan="1">SOU1801010-1</th><th rowspan="1" colspan="1">SOU1801010-2</th><th rowspan="1" colspan="1">SOU1801010-3</th></tr><tr><td rowspan="1" colspan="6">
                <bold>Counts</bold>
              </td></tr><tr><td rowspan="1" colspan="1">Dorsal fins</td><td rowspan="1" colspan="1">VIII;I/9</td><td rowspan="1" colspan="1">VII;I/9</td><td rowspan="1" colspan="1">VII;I/9</td><td rowspan="1" colspan="1">VII;I/9</td><td rowspan="1" colspan="1">VIII;I/10</td></tr><tr><td rowspan="1" colspan="1">Pectoral fins</td><td rowspan="1" colspan="1">15</td><td rowspan="1" colspan="1">15</td><td rowspan="1" colspan="1">15</td><td rowspan="1" colspan="1">15</td><td rowspan="1" colspan="1">15</td></tr><tr><td rowspan="1" colspan="1">Pelvic fins</td><td rowspan="1" colspan="1">I/5</td><td rowspan="1" colspan="1">I/5</td><td rowspan="1" colspan="1">I/5</td><td rowspan="1" colspan="1">I/5</td><td rowspan="1" colspan="1">I/5</td></tr><tr><td rowspan="1" colspan="1">Anal fin</td><td rowspan="1" colspan="1">I/8</td><td rowspan="1" colspan="1">I/8</td><td rowspan="1" colspan="1">I/8</td><td rowspan="1" colspan="1">I/8</td><td rowspan="1" colspan="1">I/8</td></tr><tr><td rowspan="1" colspan="1">Caudal fin</td><td rowspan="1" colspan="1">15</td><td rowspan="1" colspan="1">15</td><td rowspan="1" colspan="1">15</td><td rowspan="1" colspan="1">15</td><td rowspan="1" colspan="1">15</td></tr><tr><td rowspan="1" colspan="1">Lateral scales</td><td rowspan="1" colspan="1">41</td><td rowspan="1" colspan="1">40</td><td rowspan="1" colspan="1">40</td><td rowspan="1" colspan="1">40</td><td rowspan="1" colspan="1">41</td></tr><tr><td rowspan="1" colspan="1">Transverse scales</td><td rowspan="1" colspan="1">13</td><td rowspan="1" colspan="1">13</td><td rowspan="1" colspan="1">13</td><td rowspan="1" colspan="1">13</td><td rowspan="1" colspan="1">13</td></tr><tr><td rowspan="1" colspan="1">Predorsal scales</td><td rowspan="1" colspan="1">24</td><td rowspan="1" colspan="1">23</td><td rowspan="1" colspan="1">21</td><td rowspan="1" colspan="1">21</td><td rowspan="1" colspan="1">23</td></tr><tr><td rowspan="1" colspan="1">Gill rakers</td><td rowspan="1" colspan="3">4+9 (counted on a non-type specimen)</td><td rowspan="1" colspan="2"/></tr><tr><td rowspan="1" colspan="1">Vertebrae</td><td rowspan="1" colspan="3">16+18 (counted on a non-type specimen)</td><td rowspan="1" colspan="2"/></tr><tr><td rowspan="1" colspan="6">
                <bold>Measurements</bold>
              </td></tr><tr><td rowspan="1" colspan="1">Total length (TL), mm</td><td rowspan="1" colspan="1">89.9</td><td rowspan="1" colspan="1">81.6</td><td rowspan="1" colspan="1">83.6</td><td rowspan="1" colspan="1">75.4</td><td rowspan="1" colspan="1">90.2</td></tr><tr><td rowspan="1" colspan="1">Standard length (<abbrev xmlns:xlink="http://www.w3.org/1999/xlink" xlink:title="standard length" id="ABBRID0EPMAC" xlink:type="simple">SL</abbrev>), mm</td><td rowspan="1" colspan="1">74.9</td><td rowspan="1" colspan="1">66.9</td><td rowspan="1" colspan="1">69.8</td><td rowspan="1" colspan="1">63.2</td><td rowspan="1" colspan="1">76.2</td></tr><tr><td rowspan="1" colspan="6">
                <bold>Percentage of <abbrev xmlns:xlink="http://www.w3.org/1999/xlink" xlink:title="standard length" id="ABBRID0EJNAC" xlink:type="simple">SL</abbrev> (%)</bold>
              </td></tr><tr><td rowspan="1" colspan="1">Head length</td><td rowspan="1" colspan="1">30.1</td><td rowspan="1" colspan="1">27.9</td><td rowspan="1" colspan="1">30.3</td><td rowspan="1" colspan="1">31.3</td><td rowspan="1" colspan="1">29.2</td></tr><tr><td rowspan="1" colspan="1">Predorsal length</td><td rowspan="1" colspan="1">35.8</td><td rowspan="1" colspan="1">36.1</td><td rowspan="1" colspan="1">37.4</td><td rowspan="1" colspan="1">39.4</td><td rowspan="1" colspan="1">37.2</td></tr><tr><td rowspan="1" colspan="1">Snout to second dorsal fin</td><td rowspan="1" colspan="1">54.8</td><td rowspan="1" colspan="1">55.1</td><td rowspan="1" colspan="1">57.6</td><td rowspan="1" colspan="1">55.7</td><td rowspan="1" colspan="1">54.9</td></tr><tr><td rowspan="1" colspan="1">Snout to anus</td><td rowspan="1" colspan="1">56.5</td><td rowspan="1" colspan="1">55.5</td><td rowspan="1" colspan="1">55.5</td><td rowspan="1" colspan="1">57.0</td><td rowspan="1" colspan="1">56.1</td></tr><tr><td rowspan="1" colspan="1">Snout to pelvic fins</td><td rowspan="1" colspan="1">31.0</td><td rowspan="1" colspan="1">30.3</td><td rowspan="1" colspan="1">31.2</td><td rowspan="1" colspan="1">32.1</td><td rowspan="1" colspan="1">29.5</td></tr><tr><td rowspan="1" colspan="1">Length of caudal peduncle</td><td rowspan="1" colspan="1">26.9</td><td rowspan="1" colspan="1">26.3</td><td rowspan="1" colspan="1">26.1</td><td rowspan="1" colspan="1">25.6</td><td rowspan="1" colspan="1">24.9</td></tr><tr><td rowspan="1" colspan="1">Depth of caudal peduncle</td><td rowspan="1" colspan="1">11.7</td><td rowspan="1" colspan="1">10.4</td><td rowspan="1" colspan="1">10.8</td><td rowspan="1" colspan="1">10.6</td><td rowspan="1" colspan="1">10.2</td></tr><tr><td rowspan="1" colspan="1">Body depth at first dorsal fin origin</td><td rowspan="1" colspan="1">19.0</td><td rowspan="1" colspan="1">17.0</td><td rowspan="1" colspan="1">19.4</td><td rowspan="1" colspan="1">18.6</td><td rowspan="1" colspan="1">18.2</td></tr><tr><td rowspan="1" colspan="1">Body width at anal fin origin</td><td rowspan="1" colspan="1">12.9</td><td rowspan="1" colspan="1">9.1</td><td rowspan="1" colspan="1">12.0</td><td rowspan="1" colspan="1">9.5</td><td rowspan="1" colspan="1">10.0</td></tr><tr><td rowspan="1" colspan="1">Length of first dorsal fin base</td><td rowspan="1" colspan="1">12.5</td><td rowspan="1" colspan="1">13.6</td><td rowspan="1" colspan="1">14.3</td><td rowspan="1" colspan="1">11.3</td><td rowspan="1" colspan="1">14.7</td></tr><tr><td rowspan="1" colspan="1">Length of second dorsal fin base</td><td rowspan="1" colspan="1">20.1</td><td rowspan="1" colspan="1">19.5</td><td rowspan="1" colspan="1">20.0</td><td rowspan="1" colspan="1">18.9</td><td rowspan="1" colspan="1">19.3</td></tr><tr><td rowspan="1" colspan="1">Length of anal fin base</td><td rowspan="1" colspan="1">12.6</td><td rowspan="1" colspan="1">13.1</td><td rowspan="1" colspan="1">15.3</td><td rowspan="1" colspan="1">12.8</td><td rowspan="1" colspan="1">13.0</td></tr><tr><td rowspan="1" colspan="1">Length of pectoral fin</td><td rowspan="1" colspan="1">22.0</td><td rowspan="1" colspan="1">20.6</td><td rowspan="1" colspan="1">22.6</td><td rowspan="1" colspan="1">23.8</td><td rowspan="1" colspan="1">22.0</td></tr><tr><td rowspan="1" colspan="1">Length of pelvic fin</td><td rowspan="1" colspan="1">15.9</td><td rowspan="1" colspan="1">17.7</td><td rowspan="1" colspan="1">18.4</td><td rowspan="1" colspan="1">19.9</td><td rowspan="1" colspan="1">18.5</td></tr><tr><td rowspan="1" colspan="6">
                <bold>Percentage of head length (%)</bold>
              </td></tr><tr><td rowspan="1" colspan="1">Snout length</td><td rowspan="1" colspan="1">26.4</td><td rowspan="1" colspan="1">27.3</td><td rowspan="1" colspan="1">27.3</td><td rowspan="1" colspan="1">27.8</td><td rowspan="1" colspan="1">27.0</td></tr><tr><td rowspan="1" colspan="1">Maximum head depth</td><td rowspan="1" colspan="1">59.3</td><td rowspan="1" colspan="1">60.0</td><td rowspan="1" colspan="1">64.0</td><td rowspan="1" colspan="1">55.3</td><td rowspan="1" colspan="1">61.9</td></tr><tr><td rowspan="1" colspan="1">Maximum head width</td><td rowspan="1" colspan="1">61.0</td><td rowspan="1" colspan="1">62.7</td><td rowspan="1" colspan="1">64.9</td><td rowspan="1" colspan="1">58.0</td><td rowspan="1" colspan="1">62.2</td></tr><tr><td rowspan="1" colspan="1">Interorbital width</td><td rowspan="1" colspan="1">26.8</td><td rowspan="1" colspan="1">26.2</td><td rowspan="1" colspan="1">27.2</td><td rowspan="1" colspan="1">26.9</td><td rowspan="1" colspan="1">26.1</td></tr><tr><td rowspan="1" colspan="1">Eye diameter</td><td rowspan="1" colspan="1">21.0</td><td rowspan="1" colspan="1">21.6</td><td rowspan="1" colspan="1">19.2</td><td rowspan="1" colspan="1">20.4</td><td rowspan="1" colspan="1">22.1</td></tr><tr><td rowspan="1" colspan="1">Lower jaw length</td><td rowspan="1" colspan="1">31.6</td><td rowspan="1" colspan="1">36.5</td><td rowspan="1" colspan="1">33.3</td><td rowspan="1" colspan="1">28.4</td><td rowspan="1" colspan="1">33.4</td></tr></tbody></table></table-wrap><supplementary-material xmlns:xlink="http://www.w3.org/1999/xlink" id="S1" position="float" orientation="portrait" xlink:type="simple"><object-id content-type="doi" xlink:type="simple">10.3897/zookeys.1153.97139.suppl1</object-id><object-id content-type="zenodo_dep_id" xlink:type="simple">7725228</object-id><object-id content-type="arpha" xlink:type="simple">D5AEE70B-3B0C-5841-8A7C-895E02B47297</object-id><label>Supplementary material 1</label><caption><p>Pairwise distances based on <abbrev xlink:title="cytochrome c oxidase subunit I" id="ABBRID0EOTBG" xlink:type="simple">COI</abbrev> gene among all species used in this study</p></caption><statement content-type="dataType"><label>Data type</label><p>table (excel file)</p></statement><media xlink:href="zookeys-1153-001_article-97139__-s001.xlsx" mimetype="application" mime-subtype="vnd.openxmlformats-officedocument.spreadsheetml.sheet" position="float" orientation="portrait" xlink:type="simple" id="oo_822804.xlsx"><uri content-type="original_file" xlink:type="simple">https://binary.pensoft.net/file/822804</uri></media><permissions><license xlink:type="simple"><license-p>This dataset is made available under the Open Database License (http://opendatacommons.org/licenses/odbl/1.0/). The Open Database License (ODbL) is a license agreement intended to allow users to freely share, modify, and use this Dataset while maintaining this same freedom for others, provided that the original source and author(s) are credited.</license-p></license></permissions><attrib specific-use="authors">Jiantao Hu, Chun Lan, Chenhong Li</attrib></supplementary-material></tp:treatment-sec><ref-list><ref id="B8"><mixed-citation xmlns:xlink="http://www.w3.org/1999/xlink" xlink:type="simple"><person-group><name name-style="western"><surname>Li</surname><given-names>HJ</given-names></name><name name-style="western"><surname>He</surname><given-names>Y</given-names></name><name name-style="western"><surname>Jiang</surname><given-names>JJ</given-names></name><name name-style="western"><surname>Liu</surname><given-names>ZZ</given-names></name><name name-style="western"><surname>Li</surname><given-names>CH</given-names></name></person-group> (<year>2018</year>) <article-title>Molecular systematics and phylogenetic analysis of the Asian endemic freshwater sleepers (<tp:taxon-name><tp:taxon-name-part taxon-name-part-type="order">Gobiiformes</tp:taxon-name-part></tp:taxon-name>: <tp:taxon-name><tp:taxon-name-part taxon-name-part-type="family">Odontobutidae</tp:taxon-name-part></tp:taxon-name>).</article-title><source>Molecular Phylogenetics and Evolution</source><volume>121</volume>: <fpage>1</fpage>–<lpage>11</lpage>. <ext-link xlink:href="10.1016/j.ympev.2017.12.026" ext-link-type="doi" xlink:type="simple">https://doi.org/10.1016/j.ympev.2017.12.026</ext-link></mixed-citation></ref></ref-list></tp:taxon-treatment>
