# Supplementary material for: ﻿Microdousamblyrhynchos sp. nov., a new member of the small-toothed sleepers (Teleostei, Gobiiformes, Odontobutidae) from Guangxi, southern China
Source: Zookeys. 2023 Mar 10;1153:1–13. doi: 10.3897/zookeys.1153.97139 (PMC10207926; doi:10.3897/zookeys.1153.97139)
Supplement: Supplementary material 1 — Pairwise distances based on COI gene among all species used in this study [file zookeys-1153-001_article-97139__-s001.xlsx]

## Sheet: MatrixOutput
		1	2	3	4	5	6	7	8	9	10	11	12	13	14
1	Microdous amblyrhynchos sp. nov.
2	Microdous chalmersi	0.107023
3	Micropercops swinhonis	0.171906	0.171791
4	Sineleotris saccharae	0.139799	0.136364	0.163102
5	Neodontobutis hainanensis	0.184615	0.195856	0.187834	0.181818
6	Neodontobutis lani	0.194649	0.200535	0.176471	0.188503	0.120989
7	Perccottus glenii	0.189967	0.199866	0.180481	0.18115	0.135027	0.140374
8	Odontobutis sinensis	0.189967	0.195187	0.192513	0.18516	0.182487	0.190508	0.180481
9	Odontobutis interruptus	0.182062	0.195987	0.197993	0.18194	0.171906	0.181271	0.179264	0.137793
10	Odontobutis potamophilus	0.176589	0.19385	0.199198	0.183824	0.167112	0.179144	0.179144	0.129011	0.0401338
11	Odontobutis platycephala	0.198662	0.20254	0.188503	0.191176	0.183824	0.186497	0.165107	0.13369	0.130435	0.136364
12	Odontobutis yaluensis	0.184615	0.195856	0.191176	0.186497	0.170455	0.18115	0.177139	0.130348	0.0769231	0.0775401	0.129011
13	Odontobutis haifengensis	0.183946	0.197861	0.199198	0.18984	0.177139	0.183824	0.19385	0.14639	0.154515	0.151738	0.148396	0.150401
14	Rhyacichthys aspro	0.173244	0.170455	0.192513	0.165107	0.196524	0.201872	0.198529	0.197193	0.192642	0.197193	0.201203	0.192513	0.201872

## Sheet: Caption
Table. Estimates of Evolutionary Divergence between Sequences
The number of base differences per site from between sequences are shown. This analysis involved 14 nucleotide sequences. Codon positions included were 1st+2nd+3rd+Noncoding. All ambiguous positions were removed for each sequence pair (pairwise deletion option). There were a total of 1496 positions in the final dataset. Evolutionary analyses were conducted in MEGA11 [1]
1. Tamura K., Stecher G., and Kumar S. (2021). MEGA 11: Molecular Evolutionary Genetics Analysis Version 11. Molecular Biology and Evolution https://doi.org/10.1093/molbev/msab120.
Disclaimer: Although utmost care has been taken to ensure the correctness of the caption, the caption text is provided "as is" without any warranty of any kind. Authors advise the user to carefully check the caption prior to its use for any purpose and report any errors or problems to the authors immediately (www.megasoftware.net). In no event shall the authors and their employers be liable for a…
